# Supplementary material for: Targeting GD2-Positive Tumor Cells by Pegylated scFv Fragment–Drug Conjugates Carrying Maytansinoids DM1 and DM4
Source: Curr Issues Mol Biol. 2023 Oct 5;45(10):8112–25. doi: 10.3390/cimb45100512 (PMC10604934; doi:10.3390/cimb45100512)
Supplement: Supplementary file 1 [file cimb-45-00512-s001.zip]

Archive with 1 entries (1 files):
- cimb-2606948-supplementary.pdf
